# Supplementary material for: Polyphenol extract of Syzygium brachythyrsum mitigates atherosclerosis in high-fat diet induced ApoE-/- mice by regulating ROS/Keap1/Nrf2 pathway
Source: PLoS One. 2026 May 5;21(5):e0347758. doi: 10.1371/journal.pone.0347758 (PMC13143111; doi:10.1371/journal.pone.0347758)
Supplement: S2 File — (ZIP) [file pone.0347758.s002.zip]

Archive with 52 entries (45 files):
- FIG6B/
- FIG6B/keap1/
- FIG6B/keap1/0110-4 拷贝.tif
- FIG6B/keap1/0114-2 拷贝 2.tif
- FIG6B/keap1/0114-4 拷贝 2.tif
- FIG6B/keap1/2-actin-0114_2(Chemiluminescence).tif
- FIG6B/keap1/2-keap-0114_3(Chemiluminescence).tif
- FIG6B/keap1/4-actin-0110_1(Chemiluminescence).tif
- FIG6B/keap1/4-actin-0114_1(Chemiluminescence).tif
- FIG6B/keap1/4-keap-0110_2(Chemiluminescence).tif
- FIG6B/keap1/4-keap-0114_3(Chemiluminescence).tif
- FIG6B/nrf2/
- FIG6B/nrf2/0116-2 拷贝 2.tif
- FIG6B/nrf2/0118-1 拷贝 2.tif
- FIG6B/nrf2/0118-1 拷贝.jpg
- FIG6B/nrf2/1-actin-0118_2(Chemiluminescence).tif
- FIG6B/nrf2/1-nrf-0118_1(Chemiluminescence).tif
- FIG6B/nrf2/2-actin-0116_2(Chemiluminescence).tif
- FIG6B/nrf2/2-nrf-0116_3(Chemiluminescence).tif
- FIG6B/nrf2/3-actin-0112_1(Chemiluminescence).tif
- FIG6B/nrf2/3-nrf-0112_3(Chemiluminescence).tif
- FIG6D/
- FIG6D/keap1/
- FIG6D/keap1/0106-keap1-2 拷贝 2.tif
- FIG6D/keap1/1-actin-1227_2(Chemiluminescence).tif
- FIG6D/keap1/1-keap-1227_1(Chemiluminescence).tif
- FIG6D/keap1/1222-keap1-3 拷贝 2.tif
- FIG6D/keap1/1227-keap1-1拷贝 2.tif
- FIG6D/keap1/2-actin-0106_2(Chemiluminescence).tif
- FIG6D/keap1/2-keap-0106_5(Chemiluminescence).tif
- FIG6D/keap1/3-actin-1222_1(Chemiluminescence).tif
- FIG6D/keap1/3-keap-1222_5(Chemiluminescence).tif
- FIG6D/NQO1/
- FIG6D/NQO1/0124 拷贝 2.tif
- FIG6D/NQO1/0129 拷贝 2.tif
- FIG6D/NQO1/0129-1-actin-sample.tif
- FIG6D/NQO1/0129-1nqo-sample.tif
- FIG6D/NQO1/1222-NQO1-2 拷贝 2.tif
- FIG6D/NQO1/2-actin-1222_1(Chemiluminescence).tif
- FIG6D/NQO1/2-nqo-1222_2(Chemiluminescence).tif
- FIG6D/NQO1/3-ACTIN-0124-sample.tif
- FIG6D/NQO1/3-NQO-0124-2-sample.tif
- FIG6D/nrf2/
- FIG6D/nrf2/0108-nrf2-3 拷贝 2.tif
- FIG6D/nrf2/1-actih-1231_2(Chemiluminescence).tif
- FIG6D/nrf2/1-nrf2-1231_2(Chemiluminescence).tif
- FIG6D/nrf2/1231-nrf2-1 拷贝 2.tif
- FIG6D/nrf2/1231-nrf2-2 拷贝 2.tif
- FIG6D/nrf2/2-actin-1231_2(Chemiluminescence).tif
- FIG6D/nrf2/2-nrf-1231_3(Chemiluminescence).tif
- FIG6D/nrf2/3-actin-0108_2(Chemiluminescence).tif
- FIG6D/nrf2/3-nrf-0108_3(Chemiluminescence).tif
