# Supplementary material for: Polyphenol extract of Syzygium brachythyrsum mitigates atherosclerosis in high-fat diet induced ApoE-/- mice by regulating ROS/Keap1/Nrf2 pathway
Source: PLoS One. 2026 May 5;21(5):e0347758. doi: 10.1371/journal.pone.0347758 (PMC13143111; doi:10.1371/journal.pone.0347758)
Supplement: S3 File — (ZIP) [file pone.0347758.s003.zip]

Archive with 31 entries (24 files):
- Oil red O staining of  aortic Root/
- Oil red O staining of  aortic Root/AS/
- Oil red O staining of  aortic Root/AS/23 40-1.jpg
- Oil red O staining of  aortic Root/AS/27 40-1.jpg
- Oil red O staining of  aortic Root/AS/28 40-1.jpg
- Oil red O staining of  aortic Root/AS/31 40-1.jpg
- Oil red O staining of  aortic Root/control/
- Oil red O staining of  aortic Root/control/1 40-1.jpg
- Oil red O staining of  aortic Root/control/2 40-1.jpg
- Oil red O staining of  aortic Root/control/6 40-1.jpg
- Oil red O staining of  aortic Root/control/7 40-1.jpg
- Oil red O staining of  aortic Root/PSB-H/
- Oil red O staining of  aortic Root/PSB-H/100 40-1.jpg
- Oil red O staining of  aortic Root/PSB-H/93 40-1.jpg
- Oil red O staining of  aortic Root/PSB-H/98 40-1.jpg
- Oil red O staining of  aortic Root/PSB-H/A1 40-1.jpg
- Oil red O staining of  aortic Root/PSB-L/
- Oil red O staining of  aortic Root/PSB-L/74 40-1.jpg
- Oil red O staining of  aortic Root/PSB-L/77 40-1.jpg
- Oil red O staining of  aortic Root/PSB-L/80 40-1.jpg
- Oil red O staining of  aortic Root/PSB-L/82 40-1.jpg
- Oil red O staining of  aortic Root/PSB-M/
- Oil red O staining of  aortic Root/PSB-M/85 40-1.jpg
- Oil red O staining of  aortic Root/PSB-M/89 40-1.jpg
- Oil red O staining of  aortic Root/PSB-M/90 40-1.jpg
- Oil red O staining of  aortic Root/PSB-M/92 40-1.jpg
- Oil red O staining of  aortic Root/statin/
- Oil red O staining of  aortic Root/statin/37 40-1.jpg
- Oil red O staining of  aortic Root/statin/38 40-1.jpg
- Oil red O staining of  aortic Root/statin/40 40-1.jpg
- Oil red O staining of  aortic Root/statin/41 40-1.jpg
