# Supplementary material for: Polyphenol extract of Syzygium brachythyrsum mitigates atherosclerosis in high-fat diet induced ApoE-/- mice by regulating ROS/Keap1/Nrf2 pathway
Source: PLoS One. 2026 May 5;21(5):e0347758. doi: 10.1371/journal.pone.0347758 (PMC13143111; doi:10.1371/journal.pone.0347758)
Supplement: S4 File — (ZIP) [file pone.0347758.s004.zip]

Archive with 31 entries (24 files):
- Oil red O staining of aorta/
- Oil red O staining of aorta/AS/
- Oil red O staining of aorta/AS/23.JPG
- Oil red O staining of aorta/AS/27.JPG
- Oil red O staining of aorta/AS/28.JPG
- Oil red O staining of aorta/AS/31.JPG
- Oil red O staining of aorta/control/
- Oil red O staining of aorta/control/1.JPG
- Oil red O staining of aorta/control/2.JPG
- Oil red O staining of aorta/control/6.JPG
- Oil red O staining of aorta/control/7.JPG
- Oil red O staining of aorta/PSB-H/
- Oil red O staining of aorta/PSB-H/100.JPG
- Oil red O staining of aorta/PSB-H/93.JPG
- Oil red O staining of aorta/PSB-H/94.JPG
- Oil red O staining of aorta/PSB-H/98.JPG
- Oil red O staining of aorta/PSB-L/
- Oil red O staining of aorta/PSB-L/74.JPG
- Oil red O staining of aorta/PSB-L/77.JPG
- Oil red O staining of aorta/PSB-L/80.JPG
- Oil red O staining of aorta/PSB-L/82.JPG
- Oil red O staining of aorta/PSB-M/
- Oil red O staining of aorta/PSB-M/85.JPG
- Oil red O staining of aorta/PSB-M/89.JPG
- Oil red O staining of aorta/PSB-M/90.JPG
- Oil red O staining of aorta/PSB-M/92.JPG
- Oil red O staining of aorta/statin/
- Oil red O staining of aorta/statin/37.JPG
- Oil red O staining of aorta/statin/38.JPG
- Oil red O staining of aorta/statin/40.JPG
- Oil red O staining of aorta/statin/41.JPG
