# Supplementary material for: Polyphenol extract of Syzygium brachythyrsum mitigates atherosclerosis in high-fat diet induced ApoE-/- mice by regulating ROS/Keap1/Nrf2 pathway
Source: PLoS One. 2026 May 5;21(5):e0347758. doi: 10.1371/journal.pone.0347758 (PMC13143111; doi:10.1371/journal.pone.0347758)
Supplement: S5 File — (ZIP) [file pone.0347758.s005.zip]

Archive with 31 entries (24 files):
- Liver H&E staining/
- Liver H&E staining/AS/
- Liver H&E staining/AS/23.tif
- Liver H&E staining/AS/25.tif
- Liver H&E staining/AS/26.tif
- Liver H&E staining/AS/31.tif
- Liver H&E staining/control/
- Liver H&E staining/control/1.tif
- Liver H&E staining/control/10.tif
- Liver H&E staining/control/2.tif
- Liver H&E staining/control/3.tif
- Liver H&E staining/PSB-H/
- Liver H&E staining/PSB-H/100.tif
- Liver H&E staining/PSB-H/96.tif
- Liver H&E staining/PSB-H/97.tif
- Liver H&E staining/PSB-H/98.tif
- Liver H&E staining/PSB-L/
- Liver H&E staining/PSB-L/74.tif
- Liver H&E staining/PSB-L/77.tif
- Liver H&E staining/PSB-L/80.tif
- Liver H&E staining/PSB-L/81.tif
- Liver H&E staining/PSB-M/
- Liver H&E staining/PSB-M/85.tif
- Liver H&E staining/PSB-M/86.tif
- Liver H&E staining/PSB-M/91.tif
- Liver H&E staining/PSB-M/92.tif
- Liver H&E staining/statin/
- Liver H&E staining/statin/35.tif
- Liver H&E staining/statin/36.tif
- Liver H&E staining/statin/38.tif
- Liver H&E staining/statin/40.tif
