# Supplementary material for: Polyphenol extract of Syzygium brachythyrsum mitigates atherosclerosis in high-fat diet induced ApoE-/- mice by regulating ROS/Keap1/Nrf2 pathway
Source: PLoS One. 2026 May 5;21(5):e0347758. doi: 10.1371/journal.pone.0347758 (PMC13143111; doi:10.1371/journal.pone.0347758)
Supplement: S6 File — (ZIP) [file pone.0347758.s006.zip]

Archive with 21 entries (15 files):
- cell Oil red O staining/
- cell Oil red O staining/control/
- cell Oil red O staining/control/1.tif
- cell Oil red O staining/control/2.tif
- cell Oil red O staining/control/3.tif
- cell Oil red O staining/ox-LDL/
- cell Oil red O staining/ox-LDL/1.tif
- cell Oil red O staining/ox-LDL/2.tif
- cell Oil red O staining/ox-LDL/3.tif
- cell Oil red O staining/PSB-H/
- cell Oil red O staining/PSB-H/1.tif
- cell Oil red O staining/PSB-H/2.tif
- cell Oil red O staining/PSB-H/3.tif
- cell Oil red O staining/PSB-L/
- cell Oil red O staining/PSB-L/L-1.tif
- cell Oil red O staining/PSB-L/L-2.tif
- cell Oil red O staining/PSB-L/L-3.tif
- cell Oil red O staining/PSB-M/
- cell Oil red O staining/PSB-M/M-1.tif
- cell Oil red O staining/PSB-M/M-2.tif
- cell Oil red O staining/PSB-M/M-3.tif
