# Supplementary material for: Polyphenol extract of Syzygium brachythyrsum mitigates atherosclerosis in high-fat diet induced ApoE-/- mice by regulating ROS/Keap1/Nrf2 pathway
Source: PLoS One. 2026 May 5;21(5):e0347758. doi: 10.1371/journal.pone.0347758 (PMC13143111; doi:10.1371/journal.pone.0347758)
Supplement: S7 File — (ZIP) [file pone.0347758.s007.zip]

Archive with 21 entries (15 files):
- cell ROS/
- cell ROS/control/
- cell ROS/control/blank1.tif
- cell ROS/control/blank2.tif
- cell ROS/control/blank3.tif
- cell ROS/ox-LDL/
- cell ROS/ox-LDL/m3_RGB.tif
- cell ROS/ox-LDL/m5_RGB.tif
- cell ROS/ox-LDL/m6_RGB.tif
- cell ROS/PSB-H/
- cell ROS/PSB-H/H2_RGB.tif
- cell ROS/PSB-H/H3_RGB.tif
- cell ROS/PSB-H/H4_RGB.tif
- cell ROS/PSB-L/
- cell ROS/PSB-L/L4_RGB.tif
- cell ROS/PSB-L/L5_RGB.tif
- cell ROS/PSB-L/L6_RGB.tif
- cell ROS/PSB-M/
- cell ROS/PSB-M/MID4_RGB.tif
- cell ROS/PSB-M/MID5_RGB.tif
- cell ROS/PSB-M/MID6_RGB.tif
