# Supplementary material for: Polyphenol extract of Syzygium brachythyrsum mitigates atherosclerosis in high-fat diet induced ApoE-/- mice by regulating ROS/Keap1/Nrf2 pathway
Source: PLoS One. 2026 May 5;21(5):e0347758. doi: 10.1371/journal.pone.0347758 (PMC13143111; doi:10.1371/journal.pone.0347758)
Supplement: S8 File — (ZIP) [file pone.0347758.s008.zip]

Archive with 17 entries (12 files):
- cell ROS wiith ML inhibitor/
- cell ROS wiith ML inhibitor/control/
- cell ROS wiith ML inhibitor/control/blank-1.tif
- cell ROS wiith ML inhibitor/control/blank-2.tif
- cell ROS wiith ML inhibitor/control/blank-3.tif
- cell ROS wiith ML inhibitor/ML/
- cell ROS wiith ML inhibitor/ML/ML4_RGB.tif
- cell ROS wiith ML inhibitor/ML/ML5_RGB.tif
- cell ROS wiith ML inhibitor/ML/ML6_RGB.tif
- cell ROS wiith ML inhibitor/ox-LDL/
- cell ROS wiith ML inhibitor/ox-LDL/M1_RGB.tif
- cell ROS wiith ML inhibitor/ox-LDL/M2_RGB.tif
- cell ROS wiith ML inhibitor/ox-LDL/M3_RGB.tif
- cell ROS wiith ML inhibitor/PSB-H/
- cell ROS wiith ML inhibitor/PSB-H/PT-2_RGB_RGB.tif
- cell ROS wiith ML inhibitor/PSB-H/PT-3_RGB_RGB_RGB.tif
- cell ROS wiith ML inhibitor/PSB-H/PT1_RGB.tif
