# Supplementary material for: Polyphenol extract of Syzygium brachythyrsum mitigates atherosclerosis in high-fat diet induced ApoE-/- mice by regulating ROS/Keap1/Nrf2 pathway
Source: PLoS One. 2026 May 5;21(5):e0347758. doi: 10.1371/journal.pone.0347758 (PMC13143111; doi:10.1371/journal.pone.0347758)
Supplement: S9 File — (ZIP) [file pone.0347758.s009.zip]

Archive with 94 entries (72 files):
- 主动脉CD36/
- 主动脉CD36/CD36/
- 主动脉CD36/CD36/AS/
- 主动脉CD36/CD36/AS/23 CD36绿_20.0x.tif
- 主动脉CD36/CD36/AS/27 CD36绿_20.0x.tif
- 主动脉CD36/CD36/AS/28 CD36绿_20.0x.tif
- 主动脉CD36/CD36/AS/31 CD36绿_20.0x.tif
- 主动脉CD36/CD36/control/
- 主动脉CD36/CD36/control/1 CD36绿_20.0x.tif
- 主动脉CD36/CD36/control/2 CD36绿_20.0x.tif
- 主动脉CD36/CD36/control/6 CD36绿_20.0x.tif
- 主动脉CD36/CD36/control/7 CD36绿_20.0x.tif
- 主动脉CD36/CD36/PSB-H/
- 主动脉CD36/CD36/PSB-H/100 CD36绿_20.0x.tif
- 主动脉CD36/CD36/PSB-H/93 CD36绿_20.0x.tif
- 主动脉CD36/CD36/PSB-H/98 CD36绿_20.0x.tif
- 主动脉CD36/CD36/PSB-H/A1 CD36绿_20.0x.tif
- 主动脉CD36/CD36/PSB-L/
- 主动脉CD36/CD36/PSB-L/74 CD36绿_20.0x.tif
- 主动脉CD36/CD36/PSB-L/77 CD36绿_20.0x.tif
- 主动脉CD36/CD36/PSB-L/80 CD36绿_20.0x.tif
- 主动脉CD36/CD36/PSB-L/82 CD36绿_20.0x.tif
- 主动脉CD36/CD36/PSB-M/
- 主动脉CD36/CD36/PSB-M/85 CD36绿_20.0x.tif
- 主动脉CD36/CD36/PSB-M/89 CD36绿_20.0x.tif
- 主动脉CD36/CD36/PSB-M/90 CD36绿_20.0x.tif
- 主动脉CD36/CD36/PSB-M/92 CD36绿_20.0x.tif
- 主动脉CD36/CD36/statin/
- 主动脉CD36/CD36/statin/37 CD36绿_20.0x.tif
- 主动脉CD36/CD36/statin/38 CD36绿_20.0x.tif
- 主动脉CD36/CD36/statin/40 CD36绿_20.0x.tif
- 主动脉CD36/CD36/statin/41 CD36绿_20.0x.tif
- 主动脉CD36/DAPI/
- 主动脉CD36/DAPI/AS/
- 主动脉CD36/DAPI/AS/23 CD36绿_20.0x.tif
- 主动脉CD36/DAPI/AS/27 CD36绿_20.0x.tif
- 主动脉CD36/DAPI/AS/28 CD36绿_20.0x.tif
- 主动脉CD36/DAPI/AS/31 CD36绿_20.0x.tif
- 主动脉CD36/DAPI/control/
- 主动脉CD36/DAPI/control/1 CD36绿_20.0x.tif
- 主动脉CD36/DAPI/control/2 CD36绿_20.0x.tif
- 主动脉CD36/DAPI/control/6 CD36绿_20.0x.tif
- 主动脉CD36/DAPI/control/7 CD36绿_20.0x.tif
- 主动脉CD36/DAPI/PSB-H/
- 主动脉CD36/DAPI/PSB-H/100 CD36绿_20.0x.tif
- 主动脉CD36/DAPI/PSB-H/93 CD36绿_20.0x.tif
- 主动脉CD36/DAPI/PSB-H/98 CD36绿_20.0x.tif
- 主动脉CD36/DAPI/PSB-H/A1 CD36绿_20.0x.tif
- 主动脉CD36/DAPI/PSB-L/
- 主动脉CD36/DAPI/PSB-L/74 CD36绿_20.0x.tif
- 主动脉CD36/DAPI/PSB-L/77 CD36绿_20.0x.tif
- 主动脉CD36/DAPI/PSB-L/80 CD36绿_20.0x.tif
- 主动脉CD36/DAPI/PSB-L/82 CD36绿_20.0x.tif
- 主动脉CD36/DAPI/PSB-M/
- 主动脉CD36/DAPI/PSB-M/85 CD36绿_20.0x.tif
- 主动脉CD36/DAPI/PSB-M/89 CD36绿_20.0x.tif
- 主动脉CD36/DAPI/PSB-M/90 CD36绿_20.0x.tif
- 主动脉CD36/DAPI/PSB-M/92 CD36绿_20.0x.tif
- 主动脉CD36/DAPI/statin/
- 主动脉CD36/DAPI/statin/37 CD36绿_20.0x.tif
- 主动脉CD36/DAPI/statin/38 CD36绿_20.0x.tif
- 主动脉CD36/DAPI/statin/40 CD36绿_20.0x.tif
- 主动脉CD36/DAPI/statin/41 CD36绿_20.0x.tif
- 主动脉CD36/merge/
- 主动脉CD36/merge/AS/
- 主动脉CD36/merge/AS/23 CD36绿_20.0x.tif
- 主动脉CD36/merge/AS/27 CD36绿_20.0x.tif
- 主动脉CD36/merge/AS/28 CD36绿_20.0x.tif
- 主动脉CD36/merge/AS/31 CD36绿_20.0x.tif
- 主动脉CD36/merge/control/
- 主动脉CD36/merge/control/1 CD36绿_20.0x.tif
- 主动脉CD36/merge/control/2 CD36绿_20.0x.tif
- 主动脉CD36/merge/control/6 CD36绿_20.0x.tif
- 主动脉CD36/merge/control/7 CD36绿_20.0x.tif
- 主动脉CD36/merge/PSB-H/
- 主动脉CD36/merge/PSB-H/100 CD36绿_20.0x.tif
- 主动脉CD36/merge/PSB-H/93 CD36绿_20.0x.tif
- 主动脉CD36/merge/PSB-H/98 CD36绿_20.0x.tif
- 主动脉CD36/merge/PSB-H/A1 CD36绿_20.0x.tif
- 主动脉CD36/merge/PSB-L/
- 主动脉CD36/merge/PSB-L/74 CD36绿_20.0x.tif
- 主动脉CD36/merge/PSB-L/77 CD36绿_20.0x.tif
- 主动脉CD36/merge/PSB-L/80 CD36绿_20.0x.tif
- 主动脉CD36/merge/PSB-L/82 CD36绿_20.0x.tif
- 主动脉CD36/merge/PSB-M/
- 主动脉CD36/merge/PSB-M/85 CD36绿_20.0x.tif
- 主动脉CD36/merge/PSB-M/89 CD36绿_20.0x.tif
- 主动脉CD36/merge/PSB-M/90 CD36绿_20.0x.tif
- 主动脉CD36/merge/PSB-M/92 CD36绿_20.0x.tif
- 主动脉CD36/merge/statin/
- 主动脉CD36/merge/statin/37 CD36绿_20.0x.tif
- 主动脉CD36/merge/statin/38 CD36绿_20.0x.tif
- 主动脉CD36/merge/statin/40 CD36绿_20.0x.tif
- 主动脉CD36/merge/statin/41 CD36绿_20.0x.tif
